# Supplementary material for: Potential Gonado-Protective Effect of Cichorium endivia and Its Major Phenolic Acids against Methotrexate-Induced Testicular Injury in Mice
Source: Biomedicines. 2022 Aug 16;10(8):1986. doi: 10.3390/biomedicines10081986 (PMC9406180; doi:10.3390/biomedicines10081986)
Supplement: Supplementary file 1 [file biomedicines-10-01986-s001.zip]

Archive with 1 entries (1 files):
- biomedicines-1805047-supplementary.pdf
